# Supplementary material for: Estimated Habitual Dairy Polar Lipid Exposure and Post-Intervention Plasma Lipid Outcomes in Perimenopausal Women in Latvia: A Secondary Exposure-Based Analysis of a 28-Day Fermented Buttermilk Randomised Trial
Source: Nutrients. 2026 Jul 6;18(13):2194. doi: 10.3390/nu18132194 (PMC13363648; doi:10.3390/nu18132194)
Supplement: Supplementary file 1 [file nutrients-18-02194-s001.zip]

Archive with 1 entries (1 files):
- nutrients-4371264-supplementary.pdf
